# Supplementary material for: Predicting food craving in everyday life through smartphone-derived sensor and usage data
Source: Front Digit Health. 2023 Jun 26;5:1163386. doi: 10.3389/fdgth.2023.1163386 (PMC10331138; doi:10.3389/fdgth.2023.1163386)
Supplement: Supplementary file 2 [file Datasheet2.csv]

userkey	amount_of_datapoints	std	mean	quantile25	median	quantile75	skew	span	interquartileRange
18001	66	26.25	14.7	0.0	0.0	18.0	1.54	94.0	18.0
18002	79	20.92	19.58	0.0	16.0	34.0	0.77	83.0	34.0
18003	52	30.63	30.85	0.0	22.0	51.5	0.62	100.0	51.5
18005	78	30.4	54.92	36.75	64.5	78.5	-0.79	93.0	41.75
18007	78	16.58	8.64	0.0	0.0	9.75	2.08	70.0	9.75
18008	85	19.53	16.12	0.0	9.0	28.0	1.16	79.0	28.0
18009	63	18.12	17.08	8.0	11.0	16.5	2.59	87.0	8.5
18010	83	21.66	8.88	0.0	0.0	0.0	2.42	87.0	0.0
18011	75	31.05	28.47	0.0	18.0	52.0	0.65	84.0	52.0
18014	71	31.6	25.45	0.0	0.0	50.5	0.76	100.0	50.5
18016	64	17.6	32.12	20.0	28.0	43.0	0.91	85.0	23.0
18017	76	32.35	32.66	4.25	20.5	56.75	0.66	99.0	52.5
18018	78	18.92	17.45	0.0	14.5	24.0	1.52	85.0	24.0
18019	76	30.14	17.5	0.0	0.0	28.5	1.37	100.0	28.5
18021	64	22.47	27.77	15.0	18.0	23.25	1.67	77.0	8.25
18022	67	21.02	22.97	10.5	17.0	32.5	1.0	76.0	22.0
18023	41	28.07	40.22	17.0	45.0	60.0	0.08	100.0	43.0
18024	56	19.4	9.54	0.0	0.0	12.0	2.61	90.0	12.0
18026	75	27.81	19.92	0.0	0.0	35.5	1.09	85.0	35.5
18027	82	17.89	9.09	0.0	0.0	0.0	2.05	81.0	0.0
18029	84	21.62	29.81	15.75	25.0	39.0	0.78	84.0	23.25
18030	48	17.31	7.52	0.0	0.0	3.0	3.11	80.0	3.0
27002	80	12.62	4.72	0.0	0.0	0.0	2.95	62.0	0.0
27003	77	25.79	22.56	0.0	12.0	43.0	0.64	81.0	43.0
27004	63	30.58	31.27	0.0	20.0	60.0	0.48	100.0	60.0
27005	50	41.17	64.82	15.0	87.0	100.0	-0.61	100.0	85.0
27006	77	23.14	25.39	0.0	22.0	43.0	0.64	87.0	43.0
27008	73	10.56	11.08	0.0	12.0	19.0	0.7	47.0	19.0
27009	79	37.21	36.08	0.0	34.0	67.0	0.41	100.0	67.0
27011	75	18.68	18.93	0.0	15.0	30.0	0.98	75.0	30.0
27013	73	26.44	43.56	20.0	40.0	69.0	0.07	87.0	49.0
27015	84	14.15	25.31	15.0	24.0	34.0	0.58	69.0	19.0
27016	68	22.49	12.6	0.0	0.0	15.25	1.96	96.0	15.25
27018	80	26.46	22.0	0.0	10.0	38.5	0.97	90.0	38.5
27019	70	21.03	33.06	19.0	28.0	46.25	0.5	80.0	27.25
27022	76	34.0	23.41	0.0	0.0	50.0	1.07	100.0	50.0
27023	71	30.89	31.11	0.0	22.0	64.0	0.48	91.0	64.0
27024	72	14.27	9.35	0.0	0.0	15.0	2.45	81.0	15.0
27025	71	22.02	42.86	21.5	45.0	63.5	-0.24	74.0	42.0
38001	47	22.08	12.09	0.0	0.0	17.0	1.66	78.0	17.0
38003	56	27.83	56.88	36.75	60.5	78.25	-0.62	100.0	41.5
38004	63	26.42	20.78	0.0	10.0	32.5	1.28	88.0	32.5
38005	66	22.07	9.11	0.0	0.0	3.75	3.19	100.0	3.75
38006	54	19.99	16.98	0.0	14.0	25.25	1.23	82.0	25.25
38007	79	20.95	10.43	0.0	0.0	8.0	2.08	80.0	8.0
38008	54	22.61	13.41	0.0	0.0	20.25	1.83	91.0	20.25
38009	83	17.49	27.18	12.0	27.0	41.0	0.13	65.0	29.0
38010	74	23.1	17.57	3.25	8.0	18.5	1.89	95.0	15.25
38011	78	23.43	15.96	0.0	0.0	27.0	1.71	100.0	27.0
38013	82	17.17	8.04	0.0	0.0	11.75	3.06	100.0	11.75
38014	82	23.71	29.72	10.25	23.5	45.25	0.64	85.0	35.0
38015	79	19.43	19.73	6.0	10.0	29.0	1.13	72.0	23.0
38016	81	18.75	10.78	0.0	0.0	21.0	2.36	100.0	21.0
38019	57	31.23	19.84	0.0	0.0	57.0	1.09	87.0	57.0
38023	82	17.57	8.52	0.0	0.0	0.0	2.19	70.0	0.0
38024	72	15.32	4.78	0.0	0.0	0.0	3.26	78.0	0.0
