# Supplementary material for: Predicting food craving in everyday life through smartphone-derived sensor and usage data
Source: Front Digit Health. 2023 Jun 26;5:1163386. doi: 10.3389/fdgth.2023.1163386 (PMC10331138; doi:10.3389/fdgth.2023.1163386)
Supplement: Supplementary file 3 [file Datasheet3.csv]

USERKEY	AUC	90%_LOWER_BOUND	90%_UPPER_BOUND	SE	SAMPLE_SIZE
18001	0.78	0.61	0.95	0.1	21
18002	0.68	0.41	0.95	0.16	19
18003	0.72	0.49	0.95	0.14	16
18005	0.71	0.51	0.9	0.12	23
18007	0.79	0.6	0.98	0.12	21
18008	0.73	0.49	0.96	0.14	20
18009	0.71	0.51	0.91	0.12	20
18010	0.58	0.36	0.8	0.14	22
18011	0.92	0.75	1.0	0.1	16
18014	0.86	0.72	1.0	0.09	18
18016	0.95	0.82	1.0	0.08	19
18017	0.96	0.89	1.0	0.05	17
18018	0.79	0.61	0.97	0.11	24
18019	0.81	0.63	0.99	0.11	22
18021	0.74	0.5	0.97	0.14	18
18022	0.67	0.47	0.87	0.12	22
18023	0.93	0.83	1.0	0.06	18
18024	0.78	0.54	1.0	0.15	19
18026	0.83	0.63	1.0	0.12	18
18027	0.71	0.49	0.94	0.14	20
18029	0.77	0.57	0.98	0.12	22
18030	0.62	0.36	0.88	0.16	17
27002	0.63	0.39	0.88	0.15	23
27003	0.69	0.45	0.93	0.15	22
27004	0.69	0.47	0.91	0.13	18
27005	0.86	0.7	1.0	0.1	15
27006	0.82	0.64	1.0	0.11	21
27008	0.95	0.76	1.0	0.11	12
27009	0.74	0.55	0.92	0.11	20
27011	0.98	0.89	1.0	0.05	13
27013	0.73	0.49	0.97	0.15	17
27015	0.77	0.53	1.0	0.15	25
27016	0.97	0.85	1.0	0.07	14
27018	0.72	0.44	1.0	0.17	12
27019	0.7	0.5	0.89	0.12	22
27022	0.89	0.71	1.0	0.11	17
27023	0.77	0.6	0.94	0.1	21
27024	0.84	0.69	0.98	0.09	22
27025	0.9	0.74	1.0	0.1	21
38001	0.77	0.52	1.0	0.15	16
38003	0.86	0.68	1.0	0.11	21
38004	0.87	0.71	1.0	0.09	17
38005	0.7	0.43	0.96	0.16	18
38006	0.93	0.81	1.0	0.07	19
38007	0.72	0.52	0.93	0.12	22
38008	0.67	0.44	0.9	0.14	16
38009	0.87	0.72	1.0	0.09	25
38010	0.71	0.49	0.93	0.13	21
38011	0.72	0.52	0.91	0.12	19
38013	0.68	0.45	0.91	0.14	21
38014	0.79	0.59	0.99	0.12	24
38015	0.83	0.64	1.0	0.11	23
38016	0.73	0.43	1.0	0.18	17
38019	0.89	0.75	1.0	0.09	16
38023	0.58	0.37	0.79	0.13	21
38024	0.76	0.53	0.99	0.14	20
