# Supplementary material for: Predicting food craving in everyday life through smartphone-derived sensor and usage data
Source: Front Digit Health. 2023 Jun 26;5:1163386. doi: 10.3389/fdgth.2023.1163386 (PMC10331138; doi:10.3389/fdgth.2023.1163386)
Supplement: Supplementary file 4 [file Datasheet4.csv]

USERKEY	ACC_MISSING	ACC_ALL	AUDIO_MISSING	AUDIO_ALL	SCRN_MISSING	SCRN_ALL	NOTIF_MISSING	NOTIF_ALL	LIGHT_MISSING	LIGHT_ALL	AVAILABLE_SENSOR_PERCENT
18001	3	264	7	264	0	264	0	264	7	264	98.71
18002	3	316	4	316	0	316	4	316	4	316	99.05
18003	18	208	58	208	0	208	208	208	58	208	67.12
18005	206	312	2	312	0	312	0	312	69	312	82.24
18007	57	312	6	312	0	312	0	312	33	312	93.85
18008	5	340	7	340	0	340	0	340	8	340	98.82
18009	4	264	8	264	0	264	0	264	8	264	98.48
18010	4	332	35	332	0	332	0	332	35	332	95.54
18011	1	300	0	300	0	300	300	300	3	300	79.73
18014	2	284	4	284	0	284	0	284	4	284	99.3
18016	4	256	4	256	0	256	0	256	6	256	98.91
18017	40	304	19	304	0	304	0	304	50	304	92.83
18018	303	316	9	316	0	316	0	316	304	316	61.01
18019	7	304	11	304	0	304	0	304	11	304	98.09
18021	6	256	11	256	0	256	0	256	52	256	94.61
18022	12	268	126	268	0	268	0	268	126	268	80.3
18023	20	164	111	164	0	164	0	164	113	164	70.24
18024	224	224	175	224	0	224	224	224	224	224	24.379999999999995
18026	11	300	12	300	0	300	0	300	300	300	78.47
18027	2	328	1	328	0	328	328	328	9	328	79.27
18029	0	336	2	336	0	336	0	336	2	336	99.76
18030	1	192	3	192	0	192	0	192	7	192	98.85
27002	237	320	112	320	4	320	4	320	237	320	62.88
27003	54	308	10	308	3	308	3	308	82	308	90.13
27004	0	252	2	252	0	252	0	252	2	252	99.68
27005	60	200	1	200	0	200	0	200	60	200	87.9
27006	2	308	2	308	2	308	2	308	3	308	99.29
27008	68	292	12	292	3	292	12	292	72	292	88.56
27009	3	316	4	316	0	316	1	316	15	316	98.54
27011	32	300	7	300	4	300	300	300	33	300	74.93
27013	3	292	30	292	1	292	3	292	140	292	87.88
27015	92	336	3	336	1	336	0	336	92	336	88.81
27016	17	272	6	272	2	272	272	272	19	272	76.76
27018	92	320	0	320	0	320	0	320	92	320	88.5
27019	25	280	4	280	4	280	4	280	37	280	94.71
27022	88	304	182	304	2	304	304	304	186	304	49.87
27023	5	284	11	284	0	284	0	284	35	284	96.41
27024	4	288	8	288	4	288	4	288	8	288	98.06
27025	15	284	5	284	4	284	4	284	16	284	96.9
38001	13	188	7	188	4	188	4	188	23	188	94.57
38003	66	224	19	224	0	224	0	224	45	224	88.39
38004	26	252	29	252	1	252	1	252	33	252	92.86
38005	24	268	11	268	0	268	0	268	45	268	94.03
38006	38	216	4	216	0	216	8	216	48	216	90.93
38007	41	316	1	316	0	316	0	316	42	316	94.68
38008	68	216	54	216	4	216	4	216	85	216	80.09
38009	4	332	5	332	4	332	4	332	6	332	98.61
38010	16	296	9	296	1	296	1	296	113	296	90.53999999999999
38011	16	312	17	312	2	312	4	312	73	312	92.82
38013	19	328	11	328	0	328	328	328	29	328	76.4
38014	111	328	1	328	0	328	3	328	328	328	72.99
38015	84	316	3	316	2	316	316	316	85	316	68.99
38016	45	324	1	324	0	324	324	324	46	324	74.32
38019	4	228	68	228	1	228	4	228	71	228	87.02
38023	92	328	5	328	6	328	4	328	92	328	87.87
38024	216	288	170	288	3	288	288	288	216	288	37.99
